# Supplementary material for: Off-Resonance Gold Nanobone Films at Liquid Interface for SERS Applications
Source: Sensors (Basel). 2021 Dec 29;22(1):236. doi: 10.3390/s22010236 (PMC8749543; doi:10.3390/s22010236)
Supplement: Supplementary file 1 [file sensors-22-00236-s001.zip]

Archive with 1 entries (1 files):
- sensors-1514656-supplementary.pdf
